# Supplementary material for: Populus nigra Bud Extract as a Standardized Alternative to Propolis: Evidence of Compositional Similarity—Functional Properties of an Oral Spray Containing Populus nigra Bud Extract
Source: Molecules. 2026 May 26;31(11):1836. doi: 10.3390/molecules31111836 (PMC13258445; doi:10.3390/molecules31111836)
Supplement: Supplementary file 1 [file molecules-31-01836-s001.zip]

Archive with 1 entries (1 files):
- molecules-4254995-supplementary.pdf
